# Supplementary material for: Functional Heterogeneity of the Young and Old Duplicate Genes in Tung Tree (Vernicia fordii)
Source: Front Plant Sci. 2022 Jun 20;13:902649. doi: 10.3389/fpls.2022.902649 (PMC9253867; doi:10.3389/fpls.2022.902649)
Supplement: Supplementary Table 1 — Specific gene ontology terms for cell components between young and old duplicate genes in Vernicia fordii. [file Table_1.XLSX]

## Sheet: Sheet1
Old-Young
Cellular
00:02:00	GO:0005628	prospore membrane
00:02:00	GO:0042763	intracellular immature spore
00:02:00	GO:0097223	sperm part
00:03:00	GO:0044462	external encapsulating structure part
00:02:00	GO:0060187	cell pole
00:01:00	GO:0009986	cell surface
00:02:00	GO:0070938	contractile ring
00:04:00	GO:0032153	cell division site
00:02:00	GO:0032155	cell division site part
00:01:00	GO:0030904	retromer complex
00:02:00	GO:0044441	ciliary part
00:03:00	GO:0044232	organelle membrane contact site
00:04:00	GO:0005929	cilium
00:01:00	GO:0098589	membrane region
00:02:00	GO:0005628	prospore membrane
00:01:00	GO:0098589	membrane region
00:02:00	GO:0048475	coated membrane
00:02:00	GO:0070069	cytochrome complex
00:04:00	GO:0005875	microtubule associated complex
00:02:00	GO:0017053	transcriptional repressor complex
00:01:00	GO:0031519	PcG protein complex
00:03:00	GO:0032993	protein-DNA complex
00:01:00	GO:0030076	light-harvesting complex
00:02:00	GO:0030014	CCR4-NOT complex
00:02:00	GO:0030015	CCR4-NOT core complex
00:01:00	GO:0008023	transcription elongation factor complex
00:02:00	GO:0031012	extracellular matrix
01:00:00	GO:0097458	neuron part
03:00:00	GO:0031252	cell leading edge
02:00:00	GO:0008287	protein serine/threonine phosphatase complex
02:00:00	GO:0044449	contractile fiber part
01:00:00	GO:0005852	eukaryotic translation initiation factor 3 complex
01:00:00	GO:0030895	apolipoprotein B mRNA editing enzyme complex
02:00:00	GO:0099023	tethering complex
01:00:00	GO:0016459	myosin complex
01:00:00	GO:0031074	nucleocytoplasmic transport complex
01:00:00	GO:0036452	ESCRT complex
01:00:00	GO:0097452	GAIT complex
01:00:00	GO:0019774	proteasome core complex, beta-subunit complex
01:00:00	GO:0005839	proteasome core complex
02:00:00	GO:1990415	Pex17p-Pex14p docking complex
02:00:00	GO:1990351	transporter complex
01:00:00	GO:0070937	CRD-mediated mRNA stability complex
01:00:00	GO:0045202	synapse
01:00:00	GO:0044456	synapse part
01:00:00	GO:0044456	synapse part
01:00:00	GO:0098793	presynapse
01:00:00	GO:0008021	synaptic vesicle
01:00:00	GO:0030672	synaptic vesicle membrane
