# Supplementary material for: Functional Heterogeneity of the Young and Old Duplicate Genes in Tung Tree (Vernicia fordii)
Source: Front Plant Sci. 2022 Jun 20;13:902649. doi: 10.3389/fpls.2022.902649 (PMC9253867; doi:10.3389/fpls.2022.902649)
Supplement: Supplementary Table 2 — Specific gene ontology terms for molecular functions between young and old duplicate genes in Vernicia fordii. [file Table_2.XLSX]

## Sheet: Sheet1
Function
00:04:00	GO:0140097	catalytic activity, acting on DNA
00:01:00	GO:0050997	quaternary ammonium group binding
00:01:00	GO:0042562	hormone binding
00:01:00	GO:0031409	pigment binding
00:03:00	GO:0004601	peroxidase activity
00:02:00	GO:0009927	histidine phosphotransfer kinase activity
00:01:00	GO:0016247	channel regulator activity
00:01:00	GO:0031386	protein tag
02:00:00	GO:0060090	molecular adaptor activity
02:00:00	GO:0097472	cyclin-dependent protein kinase activity
02:00:00	GO:0005199	structural constituent of cell wall
