# Supplementary material for: Functional Heterogeneity of the Young and Old Duplicate Genes in Tung Tree (Vernicia fordii)
Source: Front Plant Sci. 2022 Jun 20;13:902649. doi: 10.3389/fpls.2022.902649 (PMC9253867; doi:10.3389/fpls.2022.902649)
Supplement: Supplementary Table 3 — Specific gene ontology terms for biological processes between young and old duplicate genes in Vernicia fordii. [file Table_3.XLSX]

## Sheet: Sheet1
Biological
00:05:00	GO:0051235	maintenance of location
00:02:00	GO:1902579	multi-organism localization
00:01:00	GO:0070988	demethylation
00:02:00	GO:0070085	glycosylation
00:02:00	GO:0051651	maintenance of location in cell
00:04:00	GO:0044764	multi-organism cellular process
00:02:00	GO:0043610	regulation of carbohydrate utilization
00:02:00	GO:1902579	multi-organism localization
00:04:00	GO:0044764	multi-organism cellular process
00:01:00	GO:0051703	intraspecies interaction between organisms
00:04:00	GO:0043901	negative regulation of multi-organism process
00:02:00	GO:0043934	sporulation
00:05:00	GO:0048532	anatomical structure arrangement
00:01:00	GO:0001816	cytokine production
00:01:00	GO:0048871	multicellular organismal homeostasis
00:01:00	GO:0045494	photoreceptor cell maintenance
00:01:00	GO:0010022	meristem determinacy
00:04:00	GO:0009561	megagametogenesis
00:02:00	GO:0043480	pigment accumulation in tissues
00:01:00	GO:1903828	negative regulation of cellular protein localization
00:04:00	GO:0043901	negative regulation of multi-organism process
00:01:00	GO:0048497	maintenance of floral organ identity
00:02:00	GO:0022413	reproductive process in single-celled organism
00:01:00	GO:0010588	cotyledon vascular tissue pattern formation
00:02:00	GO:0032505	reproduction of a single-celled organism
00:03:00	GO:0045927	positive regulation of growth
00:03:00	GO:0045927	positive regulation of growth
00:01:00	GO:0051410	detoxification of nitrogen compound
00:02:00	GO:0009758	carbohydrate utilization
00:02:00	GO:0043610	regulation of carbohydrate utilization
00:02:00	GO:0043473	pigmentation
00:02:00	GO:0043476	pigment accumulation
08:00:00	GO:0051674	localization of cell
02:00:00	GO:0008037	cell recognition
05:00:00	GO:0032940	secretion by cell
01:00:00	GO:0022406	membrane docking
02:00:00	GO:0006949	syncytium formation
01:00:00	GO:0140029	exocytic process
04:00:00	GO:0040012	regulation of locomotion
02:00:00	GO:0042752	regulation of circadian rhythm
03:00:00	GO:0030155	regulation of cell adhesion
03:00:00	GO:0043627	response to estrogen
01:00:00	GO:0051775	response to redox state
01:00:00	GO:0032922	circadian regulation of gene expression
02:00:00	GO:0042303	molting cycle
03:00:00	GO:0090130	tissue migration
02:00:00	GO:0001763	morphogenesis of a branching structure
02:00:00	GO:0035264	multicellular organism growth
01:00:00	GO:0009846	pollen germination
05:00:00	GO:0055046	microgametogenesis
01:00:00	GO:0040013	negative regulation of locomotion
03:00:00	GO:0051051	negative regulation of transport
01:00:00	GO:1904950	negative regulation of establishment of protein localization
01:00:00	GO:0009846	pollen germination
03:00:00	GO:0040017	positive regulation of locomotion
01:00:00	GO:0045848	positive regulation of nitrogen utilization
04:00:00	GO:0040012	regulation of locomotion
08:00:00	GO:0048870	cell motility
01:00:00	GO:0040013	negative regulation of locomotion
03:00:00	GO:0040017	positive regulation of locomotion
03:00:00	GO:0022610	biological adhesion
03:00:00	GO:0007155	cell adhesion
01:00:00	GO:0045848	positive regulation of nitrogen utilization
